# Supplementary material for: Uncovering genomic regions controlling plant architectural traits in hexaploid wheat using different GWAS models
Source: Sci Rep. 2021 Mar 24;11:6767. doi: 10.1038/s41598-021-86127-z (PMC7990932; doi:10.1038/s41598-021-86127-z)
Supplement: Supplementary file 3 — Supplementary Information 3. [file 41598_2021_86127_MOESM3_ESM.xlsx]

## Sheet: Sheet1
Uncovering genomic regions controlling plant architectural traits in hexaploid wheat using different GWAS models
Ali Muhammad1,2, 4, Jianguo Li2, Weichen Hu2, Jinsheng Yu3, Shahid Ullah Khan5, Muhammad Hafeez Ullah Khan5, Guosheng Xie2, Jibin Wang1 and Lingqiang Wang1,2,*
1State Key Laboratory for Conservation and Utilization of Subtropical Agro-Bioresources, College of Agriculture, Guangxi University, 100 Daxue Rd., Nanning, Guangxi, China
2College of Plant Science and Technology & Biomass and Bioenergy Research Center, Huazhong Agricultural University, Wuhan 430070, China
3College of Agriculture and Food Science, Zhejiang A&F University, Lin'an 311300, China
4Department of Agriculture, Abdul Wali Khan University Mardan, Pakistan
5National Key Laboratory of Crop Genetic Improvement, Huazhong Agricultural University, Wuhan 430070, China
*Correspondence: lqwang@gxu.edu.cn or lqwang@mail.hzau.edu.cn
Table S7. Summary of potential candidate genes identified for plant architectural traits
Trait name	QTL	Peak SNP	candidate genes	RS#	Chromosome	physical position (bp)	minus log pvalue	Annotations
PH2015	QTLph15_8.1	IACX3190	TraesCS3B01G329900	IACX3190	3B	533128311	4.7795	Phosphatidate cytidylyltransferase
PH2016	QTLph15_8.2	IACX3191	TraesCS3B01G330000	IACX3191	3B	533128311	4.7795	uncharacterized LOC109758071
PH2015	QTLph15_8.2	BS00110445_51	TraesCS3B01G349300	BS00110445_51	3B	559894444	4.7106	Ultrapetala
	QTLph15_8.2	BS00110445_51	TraesCS3B01G349400	BS00110445_51	3B	559894444	4.7106	Vacuolar sorting-associated protein
	QTLph15_8.2	BS00110445_51	TraesCS3B01G349500	BS00110445_51	3B	559894444	4.7106	Rp1-like protein
	QTLph15_8.2	BS00110445_51	TraesCS3B01G349600	BS00110445_51	3B	559894444	4.7106	Disease resistance protein
	QTLph15_8.2	BS00110445_51	TraesCS3B01G349700	BS00110445_51	3B	559894444	4.7106	ADP-ribosylation factor-related protein 1
	QTLph15_8.2	BS00110445_51	TraesCS3B01G349800	BS00110445_51	3B	559894444	4.7106	Rp1-like protein
	QTLph15_8.2	BS00110445_51	TraesCS3B01G349900	BS00110445_51	3B	559894444	4.7106	Sphingosine kinase, putative
	QTLph15_8.2	BS00110445_51	TraesCS3B01G350000	BS00110445_51	3B	559894444	4.7106	pre-ribosomal assembly protein gar2-like protein
PH2016	QTLph15_7.1	RAC875_c8121_1490	TraesCS3A01G452400	RAC875_c8121_1490	3A	690882566	5.2182	Multicopper oxidase
	QTLph15_7.1	RAC875_c8121_1490	TraesCS3A01G452500	RAC875_c8121_1490	3A	690882566	5.2182	Multicopper oxidase
	QTLph15_7.1	RAC875_c8121_1490	TraesCS3A01G452600	RAC875_c8121_1490	3A	690882566	5.2182	Multicopper oxidase
	QTLph15_7.1	RAC875_c8121_1490	TraesCS3A01G452800	RAC875_c8121_1490	3A	690882566	5.2182	Glutathione S-transferase
	QTLph15_7.1	RAC875_c8121_1490	TraesCS3A01G452900	RAC875_c8121_1490	3A	690882566	5.2182	Glutathione S-transferase
PH2016	QTLph16_13.1	BS00023152_51	TraesCS5A01G533100	BS00023152_51	5A	690548761	5.1492	Jasmonate-zim-domain protein
	QTLph16_13.1	BS00023152_51	TraesCS5A01G533200	BS00023152_51	5A	690548761	5.1492	basic helix-loop-helix 74 (bHLH74) DNA-binding superfamily protein
	QTLph16_13.1	BS00023152_51	TraesCS5A01G533300	BS00023152_51	5A	690548761	5.1492	basic helix-loop-helix 74 (bHLH74) DNA-binding superfamily protein
	QTLph16_13.1	BS00023152_51	TraesCS5A01G533400	BS00023152_51	5A	690548761	5.1492	Translation initiation factor IF-2
PH2016	QTLph16_13.2	BobWhite_c8266_227	TraesCS5A01G542400	BobWhite_c8266_227	5A	698508129	4.9682	Alcohol dehydrogenase
	QTLph16_13.2	BobWhite_c8266_227	TraesCS5A01G542500	BobWhite_c8266_227	5A	698508129	4.9682	Phosphoglycerate mutase family protein
	QTLph16_13.2	BobWhite_c8266_227	TraesCS5A01G542600	BobWhite_c8266_227	5A	698508129	4.9682	Sugar transporter
	QTLph16_13.2	BobWhite_c8266_227	TraesCS5A01G542700	BobWhite_c8266_227	5A	698508129	4.9682	Universal stress protein family;
	QTLph16_13.2	BobWhite_c8266_227	TraesCS5A01G542800	BobWhite_c8266_227	5A	698508129	4.9682	Zinc finger family protein
PH2016	QTLph16_13.3	tplb0049a09_1302	TraesCS5A01G487600	tplb0049a09_1302	5A	657815060	4.9502	Cysteine proteinase inhibitor
	QTLph16_13.3	tplb0049a09_1302	TraesCS5A01G487700	tplb0049a09_1302	5A	657815060	4.9502	Cysteine proteinase inhibitor
	QTLph16_13.3	tplb0049a09_1302	TraesCS5A01G487800	tplb0049a09_1302	5A	657815060	4.9502	Kinetochore protein NDC80
	QTLph16_13.3	tplb0049a09_1302	TraesCS5A01G487900	tplb0049a09_1302	5A	657815060	4.9502	GDP-mannose transporter
	QTLph16_13.3	tplb0049a09_1302	TraesCS5A01G488000	tplb0049a09_1302	5A	657815060	4.9502	Thylakoid soluble phosphoprotein
	QTLph16_13.3	tplb0049a09_1302	TraesCS5A01G488100	tplb0049a09_1302	5A	657815060	4.9502	AT-rich interactive domain-containing protein 2
	QTLph16_13.3	tplb0049a09_1302	TraesCS5A01G488200	tplb0049a09_1302	5A	657815060	4.9502	Trafficking protein particle complex subunit 4
PH2017	QTLph17_7.1	RAC875_c8121_1490	TraesCS3A01G452400	RAC875_c8121_1490	3A	690882566	6.0045	Laccase
	QTLph17_7.1	RAC875_c8121_1490	TraesCS3A01G452500	RAC875_c8121_1490	3A	690882566	6.0045	Laccase
	QTLph17_7.1	RAC875_c8121_1490	TraesCS3A01G452600	RAC875_c8121_1490	3A	690882566	6.0045	Laccase
	QTLph17_7.1	RAC875_c8121_1490	TraesCS3A01G452800	RAC875_c8121_1490	3A	690882566	6.0045	Glutathione S-transferase
	QTLph17_7.1	RAC875_c8121_1490	TraesCS3A01G452900	RAC875_c8121_1490	3A	690882566	6.0045	Glutathione S-transferase
PH2017	QTLph17_13.1	BS00023152_51	TraesCS5A01G533100	BS00023152_51	5A	690548761	5.5682	Jasmonate-zim-domain protein
	QTLph17_13.1	BS00023152_51	TraesCS5A01G533200	BS00023152_51	5A	690548761	5.5682	basic helix-loop-helix 74 (bHLH74) DNA-binding superfamily protein
	QTLph17_13.1	BS00023152_51	TraesCS5A01G533300	BS00023152_51	5A	690548761	5.5682	basic helix-loop-helix 74 (bHLH74) DNA-binding superfamily protein
	QTLph17_13.1	BS00023152_51	TraesCS5A01G533400	BS00023152_51	5A	690548761	5.5682	Translation initiation factor IF-2
PH2017	QTLph17_13.2	tplb0049a09_1302	TraesCS5A01G487600	tplb0049a09_1302	5A	657815060	5.084	Cysteine proteinase inhibitor
	QTLph17_13.2	tplb0049a09_1302	TraesCS5A01G487700	tplb0049a09_1302	5A	657815060	5.084	Cysteine proteinase inhibitor
	QTLph17_13.2	tplb0049a09_1302	TraesCS5A01G487800	tplb0049a09_1302	5A	657815060	5.084	Kinetochore protein NDC80
	QTLph17_13.2	tplb0049a09_1302	TraesCS5A01G487900	tplb0049a09_1302	5A	657815060	5.084	GDP-mannose transporter
	QTLph17_13.2	tplb0049a09_1302	TraesCS5A01G488000	tplb0049a09_1302	5A	657815060	5.084	Thylakoid soluble phosphoprotein
	QTLph17_13.2	tplb0049a09_1302	TraesCS5A01G488100	tplb0049a09_1302	5A	657815060	5.084	AT-rich interactive domain-containing protein 2
	QTLph17_13.2	tplb0049a09_1302	TraesCS5A01G488200	tplb0049a09_1302	5A	657815060	5.084	Trafficking protein particle complex subunit 4
PH2017	QTLph17_8.1	1.42792e+06	TraesCS3B01G329900	BS00049008_51	3B	542551742	5.3799	Phosphatidate cytidylyltransferase
	QTLph17_8.1	1.42792e+06	TraesCS3B01G330000	BS00049008_51	3B	542551742	5.3799	6,7-dimethyl-8-ribityllumazine synthase"
PH2018	QTLph18_7.1	RAC875_c8121_1490	TraesCS3A01G452400	RAC875_c8121_1490	3A	690882566	4.7497	Laccase
	QTLph18_7.1	RAC875_c8121_1490	TraesCS3A01G452500	RAC875_c8121_1490	3A	690882566	4.7497	Laccase
	QTLph18_7.1	RAC875_c8121_1490	TraesCS3A01G452600	RAC875_c8121_1490	3A	690882566	4.7497	Laccase
	QTLph18_7.1	RAC875_c8121_1490	TraesCS3A01G452800	RAC875_c8121_1490	3A	690882566	4.7497	Glutathione S-transferase
	QTLph18_7.1	RAC875_c8121_1490	TraesCS3A01G452900	RAC875_c8121_1490	3A	690882566	4.7497	Glutathione S-transferase
FLL2017	QTLfll17_13.1	tplb0049a09_1302	TraesCS5A01G487600	tplb0049a09_1302	5A	657815060	6.6771	Cysteine proteinase inhibitor
	QTLfll17_13.2	tplb0049a09_1302	TraesCS5A01G487700	tplb0049a09_1302	5A	657815060	6.6771	Cysteine proteinase inhibitor
	QTLfll17_13.3	tplb0049a09_1302	TraesCS5A01G487800	tplb0049a09_1302	5A	657815060	6.6771	Kinetochore protein NDC80
	QTLfll17_13.4	tplb0049a09_1302	TraesCS5A01G487900	tplb0049a09_1302	5A	657815060	6.6771	GDP-mannose transporter
	QTLfll17_13.5	tplb0049a09_1302	TraesCS5A01G488000	tplb0049a09_1302	5A	657815060	6.6771	Thylakoid soluble phosphoprotein
	QTLfll17_13.6	tplb0049a09_1302	TraesCS5A01G488100	tplb0049a09_1302	5A	657815060	6.6771	AT-rich interactive domain-containing protein 2
	QTLfll17_13.7	tplb0049a09_1302	TraesCS5A01G488200	tplb0049a09_1302	5A	657815060	6.6771	Trafficking protein particle complex subunit 4
FLL2017	QTLfll17_13.2	Excalibur_c46261_342	TraesCS5A01G540800	Excalibur_c46261_342	5A	697998919	5.97	Coatomer subunit alpha
FLL2017				tplb0049a09_2097	5A	698002657	5.1937	Coatomer subunit alpha
	QTLfll17_13.2	Excalibur_c46261_342	TraesCS5A01G540900	Excalibur_c46261_342	5A	697998919	5.97	Phosphatidylserine decarboxylase proenzyme
				tplb0049a09_2097	5A	698002657	5.1937	Phosphatidylserine decarboxylase proenzyme
	QTLfll17_13.2	Excalibur_c46261_342	TraesCS5A01G541000	Excalibur_c46261_342	5A	697998919	5.97	Cell number regulator 6
				tplb0049a09_2097	5A	698002657	5.1937	Cell number regulator 6
TILL2018	QTLtill18_1.1	Excalibur_c73970_243	TraesCS1A01G404300	Excalibur_c73970_243	1A	568017159	5.7165	Multidrug resistance protein ABC transporter family protein
	QTLtill18_1.2	Excalibur_c73970_243	TraesCS1A01G404400	Excalibur_c73970_243	1A	568017159	5.7165	F-box family protein
	QTLtill18_1.3	Excalibur_c73970_243	TraesCS1A01G404500	Excalibur_c73970_243	1A	568017159	5.7165	Aspartic proteinase
	QTLtill18_1.4	Excalibur_c73970_243	TraesCS1A01G404600	Excalibur_c73970_243	1A	568017159	5.7165	Subtilisin-like protease
	QTLtill18_1.5	Excalibur_c73970_243	TraesCS1A01G404700	Excalibur_c73970_243	1A	568017159	5.7165	Ribosomal RNA large subunit methyltransferase E
	QTLtill18_1.6	Excalibur_c73970_243	TraesCS1A01G404800	Excalibur_c73970_243	1A	568017159	5.7165	RADIALIS-like transcription factor
TILL2018	QTLtill18_4.1	BobWhite_07783_174	TraesCS2A01G522300	BobWhite_07783_174	2A	NA	5.7059	SKP1-like protein
TILL2018				Kukri_rep_010061_249	2A	NA	5.0109	SKP1-like protein
TILL2018				Excalibur_c8009_325	2A	744811424	4.8081	SKP1-like protein
	QTLtill18_4.1	BobWhite_07783_174	TraesCS2A01G522400	BobWhite_07783_174	2A	NA	5.7059	DNA-directed RNA polymerase subunit beta
				Kukri_rep_010061_249	2A	NA	5.0109	DNA-directed RNA polymerase subunit beta
				Excalibur_c8009_325	2A	744811424	4.8081	DNA-directed RNA polymerase subunit beta
	QTLtill18_4.1	BobWhite_07783_174	TraesCS2A01G522500	BobWhite_07783_174	2A	NA	5.7059	Glutamate--tRNA ligase
				Kukri_rep_010061_249	2A	NA	5.0109	Glutamate--tRNA ligase
				Excalibur_c8009_325	2A	744811424	4.8081	Glutamate--tRNA ligase
	QTLtill18_4.1	BobWhite_07783_174	TraesCS2A01G522600	BobWhite_07783_174	2A	NA	5.7059	G kinase-anchoring protein 1
				Kukri_rep_010061_249	2A	NA	5.0109	G kinase-anchoring protein 1
				Excalibur_c8009_325	2A	744811424	4.8081	G kinase-anchoring protein 1
	QTLtill18_4.1	BobWhite_07783_174	TraesCS2A01G522700	BobWhite_07783_174	2A	NA	5.7059	Replication protein A 70 kDa DNA-binding subunit A
				Kukri_rep_010061_249	2A	NA	5.0109	Replication protein A 70 kDa DNA-binding subunit A
				Excalibur_c8009_325	2A	744811424	4.8081	Replication protein A 70 kDa DNA-binding subunit A
	QTLtill18_4.1	BobWhite_07783_174	TraesCS2A01G522800	BobWhite_07783_174	2A	NA	5.7059	F-box family protein
				Kukri_rep_010061_249	2A	NA	5.0109	F-box family protein
				Excalibur_c8009_325	2A	744811424	4.8081	F-box family protein
	QTLtill18_4.1	BobWhite_07783_174	TraesCS2A01G522900	BobWhite_07783_174	2A	NA	5.7059	DNA polymerase (reverse transcriptase)-related family protein
				Kukri_rep_010061_249	2A	NA	5.0109	DNA polymerase (reverse transcriptase)-related family protein
				Excalibur_c8009_325	2A	744811424	4.8081	DNA polymerase (reverse transcriptase)-related family protein
TILL2018	QTLtill18_16.1	Ku_c32392_967	TraesCS6A01G141200	Ku_c32392_967	6A	116709816	6.2007	SAUR-like auxin-responsive protein family
	QTLtill18_16.2	Ku_c32392_967	TraesCS6A01G141300	Ku_c32392_967	6A	116709816	6.2007	Urease accessory protein F
	QTLtill18_16.3	Ku_c32392_967	TraesCS6A01G141400	Ku_c32392_967	6A	116709816	6.2007	Urease accessory protein F
	QTLtill18_16.4	Ku_c32392_967	TraesCS6A01G141500	Ku_c32392_967	6A	116709816	6.2007	4-hydroxyphenylpyruvate dioxygenase
	QTLtill18_16.5	Ku_c32392_967	TraesCS6A01G141600	Ku_c32392_967	6A	116709816	6.2007	aspartyl/glutamyl-tRNA(Asn/Gln) amidotransferase subunit
	QTLtill18_16.6	Ku_c32392_967	TraesCS6A01G141700	Ku_c32392_967	6A	116709816	6.2007	DNA topoisomerase
	QTLtill18_16.7	Ku_c32392_967	TraesCS6A01G141800	Ku_c32392_967	6A	116709816	6.2007	Transducin/WD40 repeat-like superfamily protein, putative
	QTLtill18_16.8	Ku_c32392_967	TraesCS6A01G141900	Ku_c32392_967	6A	116709816	6.2007	Leucine-rich repeat protein kinase family protein
	QTLtill18_16.9	Ku_c32392_967	TraesCS6A01G142000	Ku_c32392_967	6A	116709816	6.2007	basic helix-loop-helix 74 (bHLH74) DNA-binding superfamily protein
TILL2018	QTLtill18_16.2	Tdurum_contig11414_478	TraesCS6A01G049700	Tdurum_contig11414_478	6A	25635192	5.3317	Alpha-gliadin
	QTLtill18_16.3	Tdurum_contig11414_478	TraesCS6A01G049800	Tdurum_contig11414_478	6A	25635192	5.3317	Alpha-gliadin
	QTLtill18_16.4	Tdurum_contig11414_478	TraesCS6A01G049900	Tdurum_contig11414_478	6A	25635192	5.3317	Glutamate receptor
	QTLtill18_16.5	Tdurum_contig11414_478	TraesCS6A01G050000	Tdurum_contig11414_478	6A	25635192	5.3317	Peptidylprolyl isomerase
	QTLtill18_16.6	Tdurum_contig11414_478	TraesCS6A01G050100	Tdurum_contig11414_478	6A	25635192	5.3317	UTP--glucose-1-phosphate uridylyltransferase
	QTLtill18_16.7	Tdurum_contig11414_478	TraesCS6A01G050200	Tdurum_contig11414_478	6A	25635192	5.3317	Autophagy protein 5
	QTLtill18_16.8	Tdurum_contig11414_478	TraesCS6A01G050300	Tdurum_contig11414_478	6A	25635192	5.3317	Autophagy protein 6
	QTLtill18_16.9	Tdurum_contig11414_478	TraesCS6A01G050400	Tdurum_contig11414_478	6A	25635192	5.3317	Protein trichome birefringence
TILL2018	QTLtill18_16.3	Excalibur_c33017_141	TraesCS6A01G076500	Excalibur_c33017_141	6A	46962080	5.7884	F-box family protein
	QTLtill18_16.4	Excalibur_c33017_141	TraesCS6A01G076600	Excalibur_c33017_141	6A	46962080	5.7884	F-box family protein
	QTLtill18_16.5	Excalibur_c33017_141	TraesCS6A01G076700	Excalibur_c33017_141	6A	46962080	5.7884	Centromere kinetochore component CENP-T histone fold
	QTLtill18_16.6	Excalibur_c33017_141	TraesCS6A01G076800	Excalibur_c33017_141	6A	46962080	5.7884	Defensin-like protein
	QTLtill18_16.7	Excalibur_c33017_141	TraesCS6A01G076900	Excalibur_c33017_141	6A	46962080	5.7884	kinase superfamily with octicosapeptide/Phox/Bem1p domain-containing protein
	QTLtill18_16.8	Excalibur_c33017_141	TraesCS6A01G077000	Excalibur_c33017_141	6A	46962080	5.7884	Xylanase inhibitor protein 1
TILL2018	QTLtill18_16.4	RAC875_c32059_2463	TraesCS6A01G080800	RAC875_c32059_2463	6A	49524305	5.1569	RING/U-box superfamily protein
	QTLtill18_16.5	RAC875_c32059_2463	TraesCS6A01G080900	RAC875_c32059_2463	6A	49524305	5.1569	CBS domain protein with a domain protein (DUF21)
	QTLtill18_16.6	RAC875_c32059_2463	TraesCS6A01G081000	RAC875_c32059_2463	6A	49524305	5.1569	5'-methylthioadenosine/S-adenosylhomocysteine nucleosidase
	QTLtill18_16.7	RAC875_c32059_2463	TraesCS6A01G081100	RAC875_c32059_2463	6A	49524305	5.1569	PP2A regulatory subunit TAP46
	QTLtill18_16.8	RAC875_c32059_2463	TraesCS6A01G081200	RAC875_c32059_2463	6A	49524305	5.1569	cDNA clone:001-038-D11, full insert sequence
	QTLtill18_16.9	RAC875_c32059_2463	TraesCS6A01G081300	RAC875_c32059_2463	6A	49524305	5.1569	P-loop containing nucleoside triphosphate hydrolases superfamily protein
TILL2018	QTLtill18_16.5	Excalibur_c8900_354	TraesCS6A01G174200	Excalibur_c8900_354	6A	187901823	5.4422	SNARE associated Golgi protein
	QTLtill18_16.6	Excalibur_c8900_354	TraesCS6A01G174300	Excalibur_c8900_354	6A	187901823	5.4422	Exostosin-like
	QTLtill18_16.7	Excalibur_c8900_354	TraesCS6A01G174400	Excalibur_c8900_354	6A	187901823	5.4422	Kynurenine formamidase
	QTLtill18_16.8	Excalibur_c8900_354	TraesCS6A01G174500	Excalibur_c8900_354	6A	187901823	5.4422	Kynurenine formamidase
	QTLtill18_16.9	Excalibur_c8900_354	TraesCS6A01G174600	Excalibur_c8900_354	6A	187901823	5.4422	Kynurenine formamidase
	QTLtill18_16.10	Excalibur_c8900_354	TraesCS6A01G174700	Excalibur_c8900_354	6A	187901823	5.4422	Cytochrome P450 family protein
TILL2018	QTLtill18_16.6	wsnp_Ex_c32512_41153735	TraesCS6A01G191200	wsnp_Ex_c32512_41153735	6A	258141764	5.4276	Poly(A) polymerase
	QTLtill18_16.7	wsnp_Ex_c32512_41153735	TraesCS6A01G191300	wsnp_Ex_c32512_41153735	6A	258141764	5.4276	homeobox-leucine zipper protein 18
	QTLtill18_16.8	wsnp_Ex_c32512_41153735	TraesCS6A01G191400	wsnp_Ex_c32512_41153735	6A	258141764	5.4276	ribosomal protein L21
TILL2018	QTLtill18_16.7	Excalibur_c33110_52	TraesCS6A01G200800	Excalibur_c33110_52	6A	326395222	6.7804	Fimbrin-like protein 2
TILL2018	QTLtill18_16.8	wsnp_Ex_c30823_39695268	TraesCS6A01G216000	wsnp_Ex_c30823_39695268	6A	398178170	5.1569	Transmembrane protein, putative
	QTLtill18_16.9	wsnp_Ex_c30823_39695268	TraesCS6A01G216100	wsnp_Ex_c30823_39695268	6A	398178170	5.1569	Chitinase family protein
	QTLtill18_16.10	wsnp_Ex_c30823_39695268	TraesCS6A01G216200	wsnp_Ex_c30823_39695268	6A	398178170	5.1569	cDNA clone:001-108-A06, full insert sequence
	QTLtill18_16.11	wsnp_Ex_c30823_39695268	TraesCS6A01G216300	wsnp_Ex_c30823_39695268	6A	398178170	5.1569	Eukaryotic translation initiation factor
	QTLtill18_16.12	wsnp_Ex_c30823_39695268	TraesCS6A01G216400	wsnp_Ex_c30823_39695268	6A	398178170	5.1569	B-box zinc finger protein
TILL2018	QTLtill18_16.9	Tdurum_contig14544_1416	TraesCS6A01G221000	Tdurum_contig14544_1416	6A	410915261	4.9918	Surfeit locus protein 6
	QTLtill18_16.10	Tdurum_contig14544_1416	TraesCS6A01G221100	Tdurum_contig14544_1416	6A	410915261	4.9918	Yellow stripe-like transporter 12
	QTLtill18_16.11	Tdurum_contig14544_1416	TraesCS6A01G221200	Tdurum_contig14544_1416	6A	410915261	4.9918	Pentatricopeptide repeat-containing protein
	QTLtill18_16.12	Tdurum_contig14544_1416	TraesCS6A01G221300	Tdurum_contig14544_1416	6A	410915261	4.9918	B-block binding subunit of TFIIIC
	QTLtill18_16.13	Tdurum_contig14544_1416	TraesCS6A01G221400	Tdurum_contig14544_1416	6A	410915261	4.9918	ADP-ribosylation factor GTPase-activating protein
	QTLtill18_16.14	Tdurum_contig14544_1416	TraesCS6A01G221500	Tdurum_contig14544_1416	6A	410915261	4.9918	Protein lunapark
TILL2018	QTLtill18_16.10	Kukri_c4750_452	TraesCS6A01G259000	Kukri_c4750_452	6A	481743817	4.8281	MADS box transcription factor
	QTLtill18_16.10	Kukri_c4750_452	TraesCS6A01G259100	Kukri_c4750_452	6A	481743817	4.8281	Very-long-chain (3R)-3-hydroxyacyl-CoA dehydratase
TILL2018	QTLtill18_19.1	Excalibur_c61603_1138	TraesCS7A01G514400	Excalibur_c61603_1138	7A	700705364	4.9187	Puroindoline b
	QTLtill18_19.2	Excalibur_c61603_1138	TraesCS7A01G514500	Excalibur_c61603_1138	7A	700705364	4.9187	Puroindoline b
	QTLtill18_19.3	Excalibur_c61603_1138	TraesCS7A01G514600	Excalibur_c61603_1138	7A	700705364	4.9187	Methyl-CpG-binding domain protein
	QTLtill18_19.4	Excalibur_c61603_1138	TraesCS7A01G514700	Excalibur_c61603_1138	7A	700705364	4.9187	HAD superfamily, subfamily IIIB acid phosphatase
	QTLtill18_19.5	Excalibur_c61603_1138	TraesCS7A01G514800	Excalibur_c61603_1138	7A	700705364	4.9187	Transcription initiation factor TFIID subunit 1
	QTLtill18_19.6	Excalibur_c61603_1138	TraesCS7A01G514900	Excalibur_c61603_1138	7A	700705364	4.9187	XH/XS domain-containing family protein
	QTLtill18_19.7	Excalibur_c61603_1138	TraesCS7A01G515000	Excalibur_c61603_1138	7A	700705364	4.9187	Transcription initiation factor TFIID subunit 1
	QTLtill18_19.1	Excalibur_c61603_1138	TraesCS7A01G515100	Excalibur_c61603_1138	7A	700705364	4.9187	transmembrane protein
FLL2018	QTLfll18_13.1	tplb0049a09_1302	TraesCS5A01G487600	tplb0049a09_1302	5A	657815060	5.9029	Cysteine proteinase inhibitor
	QTLfll18_13.1	tplb0049a09_1302	TraesCS5A01G487700	tplb0049a09_1302	5A	657815060	5.9029	Cysteine proteinase inhibitor
	QTLfll18_13.1	tplb0049a09_1302	TraesCS5A01G487800	tplb0049a09_1302	5A	657815060	5.9029	Kinetochore protein NDC80
	QTLfll18_13.1	tplb0049a09_1302	TraesCS5A01G487900	tplb0049a09_1302	5A	657815060	5.9029	GDP-mannose transporter
	QTLfll18_13.1	tplb0049a09_1302	TraesCS5A01G488000	tplb0049a09_1302	5A	657815060	5.9029	Thylakoid soluble phosphoprotein
	QTLfll18_13.1	tplb0049a09_1302	TraesCS5A01G488100	tplb0049a09_1302	5A	657815060	5.9029	AT-rich interactive domain-containing protein 2
	QTLfll18_13.1	tplb0049a09_1302	TraesCS5A01G488200	tplb0049a09_1302	5A	657815060	5.9029	Trafficking protein particle complex subunit 4
FLL2018	QTLfll18_13.2	Excalibur_c46261_342	TraesCS5A01G540800	Excalibur_c46261_342	5A	697998919	5.3614	Coatomer subunit alpha
FLL2018				tplb0049a09_2097	5A	698002657	5.1823	Coatomer subunit alpha
	QTLfll18_13.2	Excalibur_c46261_342	TraesCS5A01G540900	Excalibur_c46261_342	5A	697998919	5.3614	Phosphatidylserine decarboxylase proenzyme
				tplb0049a09_2097	5A	698002657	5.1823	Phosphatidylserine decarboxylase proenzyme
	QTLfll18_13.2	Excalibur_c46261_342	TraesCS5A01G541000	Excalibur_c46261_342	5A	697998919	5.3614	Cell number regulator 6
				tplb0049a09_2097	5A	698002657	5.1823	Cell number regulator 6
FLL2018	QTLfll18_7.1	RAC875_c8121_1490	TraesCS3A01G452400	RAC875_c8121_1490	3A	690882566	5.4798	Laccase
	QTLfll18_7.1	RAC875_c8121_1490	TraesCS3A01G452500	RAC875_c8121_1490	3A	690882566	5.4798	Laccase
	QTLfll18_7.1	RAC875_c8121_1490	TraesCS3A01G452600	RAC875_c8121_1490	3A	690882566	5.4798	Laccase
	QTLfll18_7.1	RAC875_c8121_1490	TraesCS3A01G452800	RAC875_c8121_1490	3A	690882566	5.4798	Glutathione S-transferase
	QTLfll18_7.1	RAC875_c8121_1490	TraesCS3A01G452900	RAC875_c8121_1490	3A	690882566	5.4798	Glutathione S-transferase
